# Supplementary material for: Analysis of individual differences in pelvic and spine alignment in seated posture and impact on the seatbelt kinematics using human body model
Source: PLoS One. 2021 Jul 9;16(7):e0254120. doi: 10.1371/journal.pone.0254120 (PMC8270461; doi:10.1371/journal.pone.0254120)
Supplement: S1 Data — (XLSX) [file pone.0254120.s001.xlsx]

## Sheet: LL
	gender	age	height	BMI	LL		n	average	standard deviation, SD	interval
1	F	54	149	23.4	8.8		75	0.498684	9.58219	1
2	F	57	160	19.9	-8.8
3	M	36	170	19.7	-7
4	M	38	168	24.4	3.9		x	f(x)	x	d*n*intv.			Accumulation	%ile		x	frequency	d*n*intv.
5	M	58	173	21.7	12.9		-35	4.35729e-05	-35	0.00326797	-35	0	0.00010584	0.010584		-35	0	0.00326797
6	M	55	170	20.8	2.3		-34	6.37908e-05	-34	0.00478431	-34	0	0.000158929	0.0158929		-34	0	0.00478431
7	F	59	154	30	4.5		-33	9.23782e-05	-33	0.00692836	-33	0	0.000236203	0.0236203		-33	0	0.00692836
8	F	53	156	20.5	-3		-32	0.000132328	-32	0.00992459	-32	0	0.000347463	0.0347463		-32	0	0.00992459
9	M	24	173	26	-22.2		-31	0.000187501	-31	0.0140625	-31	0	0.000505922	0.0505922		-31	0	0.0140625
11	M	24	177	17.9	17.4		-30	0.000262799	-30	0.01971	-30	0	0.00072916	0.072916		-30	0	0.01971
12	M	25	175	22.9	-0.4		-29	0.000364348	-29	0.0273261	-29	0	0.00104026	0.104026		-29	0	0.0273261
13	M	42	166.3	30.2	3.3		-28	0.000499664	-28	0.0374748	-28	0	0.00146909	0.146909		-28	0	0.0374748
14	F	45	159	20	2.3		-27	0.000677813	-27	0.050836	-27	0	0.00205384	0.205384		-27	0	0.050836
15	F	57	145	22.3	6.9		-26	0.00090952	-26	0.068214	-26	1	0.00284255	0.284255		-26	1	0.068214
16	F	50	163.4	22.4	8.8		-25	0.00120721	-25	0.090541	-25	0	0.00389486	0.389486		-25	0	0.090541
17	M	50	177	25.2	6.7		-24	0.00158499	-24	0.118874	-24	0	0.00528366	0.528366		-24	0	0.118874
18	M	50	187	20.6	-0.9		-23	0.00205844	-23	0.154383	-23	0	0.00709672	0.709672		-23	0	0.154383
19	M	48	173	26.1	2.6		-22	0.00264436	-22	0.198327	-22	1	0.00943802	0.943802		-22	1	0.198327
20	M	33	162	21	-6.9		-21	0.00336026	-21	0.25202	-21	0	0.0124288	1.24288		-21	0	0.25202
21	M	66	171	21.89	-2.4		-20	0.00422372	-20	0.316779	-20	0	0.0162077	1.62077		-20	0	0.316779
22	F	62	149	22.5	-6.1		-19	0.00525156	-19	0.393867	-19	0	0.020931	2.0931		-19	0	0.393867
23	F	58	155	17.5	-4.9		-18	0.00645878	-18	0.484409	-18	0	0.0267707	2.67707		-18	0	0.484409
24	M	25	167	39.4	2		-17	0.00785748	-17	0.589311	-17	1	0.0339125	3.39125		-17	1	0.589311
25	F	60	151.5	21.35	-5.2		-16	0.00945553	-16	0.709165	-16	0	0.0425522	4.25522		-16	0	0.709165
26	F	61	151	23.9	-5		-15	0.0112553	-15	0.84415	-15	3	0.0528908	5.28908		-15	3	0.84415
27	F	63	155	21.64	20.9		-14	0.0132526	-14	0.993946	-14	1	0.0651287	6.51287		-14	1	0.993946
28	F	63	162	19.05	3.1		-13	0.0154353	-13	1.15765	-13	0	0.079458	7.9458		-13	0	1.15765
29	F	58	163	21.8	3.5		-12	0.0177827	-12	1.3337	-12	0	0.0960543	9.60543		-12	0	1.3337
30	M	46	171	22.23	11.7		-11	0.0202652	-11	1.51989	-11	1	0.115068	11.5068		-11	1	1.51989
31	F	62	147	26.7	1.6		-10	0.0228441	-10	1.7133	-10	1	0.136617	13.6617		-10	1	1.7133
32	M	38	178	25.88	-1.7		-9	0.0254722	-9	1.91041	-9	1	0.160773	16.0773		-9	1	1.91041
33	M	28	174	42.6	6.5		-8	0.028095	-8	2.10713	-8	1	0.18756	18.756		-8	1	2.10713
34	M	36	170	24.9	-1		-7	0.0306523	-7	2.29892	-7	3	0.216941	21.6941		-7	3	2.29892
35	M	26	168	22.3	-4.9		-6	0.03308	-6	2.481	-6	3	0.248821	24.8821		-6	3	2.481
36	M	37	170	19.37	-11.3		-5	0.0353134	-5	2.6485	-5	4	0.283037	28.3037		-5	4	2.6485
37	M	47	170	25.95	18.8		-4	0.0372892	-4	2.79669	-4	2	0.319362	31.9362		-4	2	2.79669
38	M	30	166	21.05	2.9		-3	0.038949	-3	2.92118	-3	3	0.357509	35.7509		-3	3	2.92118
39	F	44	158	18.83	10.1		-2	0.040242	-2	3.01815	-2	3	0.397137	39.7137		-2	3	3.01815
40	F	46	154	27.41	-15.3		-1	0.0411276	-1	3.08457	-1	2	0.437858	43.7858		-1	2	3.08457
41	M	43	173	41.1	12.4		0	0.0415774	0	3.11831	0	6	0.479247	47.9247		0	6	3.11831
42	M	34	171	24.62	-0.6		1	0.0415768	1	3.11826	1	2	0.520862	52.0862		1	2	3.11826
43	M	37	170	21.45	-3.4		2	0.0411259	2	3.08444	2	8	0.562251	56.2251		2	8	3.08444
44	M	29	182	21.74	-5.8		3	0.0402392	3	3.01794	3	6	0.602968	60.2968		3	6	3.01794
45	M	67	174	26.75	-0.7		4	0.0389451	4	2.92088	4	2	0.642593	64.2593		4	2	2.92088
46	F	48	155	22.48	-0.1		5	0.0372844	5	2.79633	5	1	0.680736	68.0736		5	1	2.79633
47	F	36	154	31.62	11.1		6	0.0353078	6	2.64809	6	5	0.717056	71.7056		6	5	2.64809
48	F	52	152	19.04	-2.8		7	0.0330739	7	2.48054	7	1	0.751266	75.1266		7	1	2.48054
49	M	70	167	20.8	2.5		8	0.0306457	8	2.29843	8	2	0.783139	78.3139		8	2	2.29843
50	F	69	161	19.29	16.9		9	0.0280882	9	2.10661	9	0	0.812514	81.2514		9	0	2.10661
51	M	62	170	22.49	5.3		10	0.0254653	10	1.90989	10	2	0.839294	83.9294		10	2	1.90989
52	M	28	170	22.49	1.6		11	0.0228372	11	1.71279	11	2	0.863443	86.3443		11	2	1.71279
53	M	60	174	20.81	10.5		12	0.0202585	12	1.51939	12	2	0.884985	88.4985		12	2	1.51939
54	F	49	156	22.6	-2.1		13	0.0177763	13	1.33322	13	0	0.903992	90.3992		13	0	1.33322
55	F	26	168	27.64	-7.6		14	0.0154293	14	1.1572	14	1	0.920583	92.0583		14	1	1.1572
56	F	54	164	22.31	-26		15	0.0132471	15	0.993533	15	0	0.934906	93.4906		15	0	0.993533
57	M	48	177	25.22	-6.5		16	0.0112503	16	0.843775	16	1	0.947139	94.7139		16	1	0.843775
58	M	57	172	30.42	26.3		17	0.00945106	17	0.708829	17	1	0.957473	95.7473		17	1	0.708829
59	F	26	160	17.97	-5.4		18	0.00785354	18	0.589015	18	1	0.966108	96.6108		18	1	0.589015
60	F	38	165	24.6	4.8		19	0.00645536	19	0.484152	19	0	0.973246	97.3246		19	0	0.484152
61	F	41	148	20.09	-9.7		20	0.00524862	20	0.393647	20	1	0.979083	97.9083		20	1	0.393647
62	M	56	170	21.11	6.6		21	0.00422124	21	0.316593	21	0	0.983803	98.3803		21	0	0.316593
63	M	54	166	23.59	-0.9		22	0.00335819	22	0.251864	22	0	0.98758	98.758		22	0	0.251864
64	M	47	176	23.89	2.4		23	0.00264266	23	0.198199	23	0	0.990569	99.0569		23	0	0.198199
65	F	42	152	23.81	-15.6		24	0.00205706	24	0.154279	24	0	0.992909	99.2909		24	0	0.154279
66	M	53	171	34.88	6		25	0.00158388	25	0.118791	25	0	0.994721	99.4721		25	0	0.118791
67	M	36	160	37.11	3.8		26	0.00120633	26	0.0904749	26	1	0.996108	99.6108		26	1	0.0904749
68	M	28	170	36.68	-15.1		27	0.000908829	27	0.0681622	27	0	0.99716	99.716		27	0	0.0681622
69	M	30	169	17.51	-17.1		28	0.000677279	28	0.050796	28	0	0.997948	99.7948		28	0	0.050796
70	M	47	170	20.07	-7.2		29	0.000499256	29	0.0374442	29	0	0.998532	99.8532		29	0	0.0374442
71	M	32	170	17.65	3.6		30	0.00036404	30	0.027303	30	0	0.998961	99.8961		30	0	0.027303
72	M	34	168	36.85	-3.3		31	0.00026257	31	0.0196927	31	0	0.999272	99.9272		31	0	0.0196927
73	M	34	167	21.51	-14.7		32	0.000187331	32	0.0140499	32	0	0.999495	99.9495		32	0	0.0140499
74	F	32	153.5	18.67	7.1		33	0.000132205	33	0.00991535	33	0	0.999653	99.9653		33	0	0.00991535
75	M	66	171	24.62	2.7		34	9.22895e-05	34	0.00692172	34	0	0.999764	99.9764		34	0	0.00692172
76	F	63	153	22.21	14.8		35	6.37277e-05	35	0.00477958	35	0	0.999841	99.9841		35	0	0.00477958
77	F	29	150	20	-10.4
				average	0.498684
				standard deviation, SD	9.58219

## Sheet: SS
	gender	age	height	BMI	SS		n	average	standard deviation, SD	interval
1	F	54	149	23.4	-7.9		75	-16.468	8.64801	1
2	F	57	160	19.9	-23.8
3	M	36	170	19.7	-18
4	M	38	168	24.4	-8		x	f(x)	x	d*n*intv.			Accumulation	%ile		x	frequency	d*n*intv.
5	M	58	173	21.7	-13.2		-50	2.50794e-05	-50	0.00188096	-50	0	5.27849e-05	0.00527849		-50	0	0.00188096
6	M	55	170	20.8	-9.5		-49	3.90063e-05	-49	0.00292547	-49	0	8.43519e-05	0.00843519		-49	0	0.00292547
7	F	59	154	30	-16.5		-48	5.9861e-05	-48	0.00448958	-48	0	0.000133098	0.0133098		-48	0	0.00448958
8	F	53	156	20.5	-23.2		-47	9.06456e-05	-47	0.00679842	-47	0	0.000207372	0.0207372		-47	0	0.00679842
9	M	24	173	26	-26.3		-46	0.000135439	-46	0.0101579	-46	0	0.000319043	0.0319043		-46	0	0.0101579
11	M	24	177	17.9	-2.7		-45	0.000199678	-45	0.0149759	-45	0	0.000484713	0.0484713		-45	0	0.0149759
12	M	25	175	22.9	-27.5		-44	0.000290478	-44	0.0217858	-44	0	0.000727231	0.0727231		-44	0	0.0217858
13	M	42	166.3	30.2	-23		-43	0.000416954	-43	0.0312715	-43	0	0.00107753	0.107753		-43	0	0.0312715
14	F	45	159	20	-24.9		-42	0.000590548	-42	0.0442911	-42	0	0.00157682	0.157682		-42	0	0.0442911
15	F	57	145	22.3	-17.6		-41	0.000825308	-41	0.0618981	-41	0	0.00227899	0.227899		-41	0	0.0618981
16	F	50	163.4	22.4	-18.2		-40	0.00113807	-40	0.0853554	-40	0	0.0032534	0.32534		-40	0	0.0853554
17	M	50	177	25.2	-16.6		-39	0.00154852	-39	0.116139	-39	0	0.00458766	0.458766		-39	0	0.116139
18	M	50	187	20.6	-19.1		-38	0.00207901	-38	0.155926	-38	0	0.00639043	0.639043		-38	0	0.155926
19	M	48	173	26.1	-21.6		-37	0.00275416	-37	0.206562	-37	0	0.00879388	0.879388		-37	0	0.206562
20	M	33	162	21	-20.3		-36	0.0036001	-36	0.270007	-36	0	0.0119557	1.19557		-36	0	0.270007
21	M	66	171	21.89	-20.4		-35	0.00464337	-35	0.348253	-35	0	0.0160599	1.60599		-35	0	0.348253
22	F	62	149	22.5	-19.7		-34	0.00590942	-34	0.443206	-34	0	0.0213167	2.13167		-34	0	0.443206
23	F	58	155	17.5	-27.2		-33	0.00742078	-33	0.556558	-33	1	0.0279605	2.79605		-33	1	0.556558
24	M	25	167	39.4	-12.3		-32	0.0091949	-32	0.689618	-32	2	0.0362459	3.62459		-32	2	0.689618
25	F	60	151.5	21.35	-20.5		-31	0.0112418	-31	0.843139	-31	0	0.0464414	4.64414		-31	0	0.843139
26	F	61	151	23.9	-21.6		-30	0.0135619	-30	1.01714	-30	2	0.0588208	5.88208		-30	2	1.01714
27	F	63	155	21.64	-9		-29	0.0161435	-29	1.21076	-29	0	0.0736526	7.36526		-29	0	1.21076
28	F	63	162	19.05	-23.1		-28	0.0189613	-28	1.4221	-28	0	0.0911867	9.11867		-28	0	1.4221
29	F	58	163	21.8	-25.5		-27	0.0219751	-27	1.64813	-27	3	0.111641	11.1641		-27	3	1.64813
30	M	46	171	22.23	-14.8		-26	0.0251296	-26	1.88472	-26	2	0.135184	13.5184		-26	2	1.88472
31	F	62	147	26.7	-30.5		-25	0.0283553	-25	2.12665	-25	1	0.161924	16.1924		-25	1	2.12665
32	M	38	178	25.88	-13.9		-24	0.0315701	-24	2.36776	-24	1	0.191891	19.1891		-24	1	2.36776
33	M	28	174	42.6	5.1		-23	0.0346826	-23	2.60119	-23	5	0.22503	22.503		-23	5	2.60119
34	M	36	170	24.9	-19		-22	0.0375958	-22	2.81968	-22	4	0.26119	26.119		-22	4	2.81968
35	M	26	168	22.3	-21		-21	0.0402124	-21	3.01593	-21	3	0.300123	30.0123		-21	3	3.01593
36	M	37	170	19.37	-22.6		-20	0.0424398	-20	3.18298	-20	5	0.341485	34.1485		-20	5	3.18298
37	M	47	170	25.95	2.3		-19	0.0441957	-19	3.31468	-19	4	0.384845	38.4845		-19	4	3.31468
38	M	30	166	21.05	-10.6		-18	0.0454129	-18	3.40597	-18	4	0.429696	42.9696		-18	4	3.40597
39	F	44	158	18.83	-7.7		-17	0.0460439	-17	3.45329	-17	4	0.475475	47.5475		-17	4	3.45329
40	F	46	154	27.41	-32.3		-16	0.0460636	-16	3.45477	-16	3	0.52158	52.158		-16	3	3.45477
41	M	43	173	41.1	-9.7		-15	0.0454712	-15	3.41034	-15	0	0.567398	56.7398		-15	0	3.41034
42	M	34	171	24.62	-17.7		-14	0.0442903	-14	3.32177	-14	2	0.612326	61.2326		-14	2	3.32177
43	M	37	170	21.45	-17.6		-13	0.042567	-13	3.19252	-13	6	0.655797	65.5797		-13	6	3.19252
44	M	29	182	21.74	-22.4		-12	0.0403674	-12	3.02755	-12	2	0.697301	69.7301		-12	2	3.02755
45	M	67	174	26.75	2.5		-11	0.037773	-11	2.83297	-11	2	0.7364	73.64		-11	2	2.83297
46	F	48	155	22.48	-22.3		-10	0.0348759	-10	2.61569	-10	2	0.772746	77.2746		-10	2	2.61569
47	F	36	154	31.62	-10.5		-9	0.0317732	-9	2.38299	-9	4	0.806084	80.6084		-9	4	2.38299
48	F	52	152	19.04	-30.7		-8	0.0285622	-8	2.14216	-8	1	0.836256	83.6256		-8	1	2.14216
49	M	70	167	20.8	-18.7		-7	0.0253346	-7	1.90009	-7	5	0.863203	86.3203		-7	5	1.90009
50	F	69	161	19.29	-2.3		-6	0.0221733	-6	1.66299	-6	0	0.886948	88.6948		-6	0	1.66299
51	M	62	170	22.49	-11.1		-5	0.0191487	-5	1.43615	-5	0	0.907595	90.7595		-5	0	1.43615
52	M	28	170	22.49	-14.9		-4	0.016317	-4	1.22377	-4	1	0.92531	92.531		-4	1	1.22377
53	M	60	174	20.81	-7.8		-3	0.0137194	-3	1.02895	-3	0	0.940307	94.0307		-3	0	1.02895
54	F	49	156	22.6	-26.8		-2	0.0113821	-2	0.853657	-2	2	0.952835	95.2835		-2	2	0.853657
55	F	26	168	27.64	-20.8		-1	0.00931757	-1	0.698818	-1	1	0.963162	96.3162		-1	1	0.698818
56	F	54	164	22.31	-1.1		0	0.00752621	0	0.564466	0	0	0.971562	97.1562		0	0	0.564466
57	M	48	177	25.22	-18.8		1	0.00599851	1	0.449888	1	0	0.978303	97.8303		1	0	0.449888
58	M	57	172	30.42	2.73		2	0.0047174	2	0.353805	2	3	0.983641	98.3641		2	3	0.353805
59	F	26	160	17.97	-9.6		3	0.00366063	3	0.274547	3	0	0.987812	98.7812		3	0	0.274547
60	F	38	165	24.6	-13.6		4	0.00280286	4	0.210214	4	0	0.991028	99.1028		4	0	0.210214
61	F	41	148	20.09	-32.8		5	0.00211758	5	0.158819	5	1	0.993475	99.3475		5	1	0.158819
62	M	56	170	21.11	-12.5		6	0.0015786	6	0.118395	6	0	0.995312	99.5312		6	0	0.118395
63	M	54	166	23.59	-13.9		7	0.00116117	7	0.0870878	7	0	0.996673	99.6673		7	0	0.0870878
64	M	47	176	23.89	-13.7		8	0.000842779	8	0.0632084	8	0	0.997668	99.7668		8	0	0.0632084
65	F	42	152	23.81	-27.9		9	0.000603566	9	0.0452674	9	0	0.998385	99.8385		9	0	0.0452674
66	M	53	171	34.88	-7.6		10	0.000426509	10	0.0319882	10	0	0.998895	99.8895		10	0	0.0319882
67	M	36	160	37.11	-23.8		11	0.000297389	11	0.0223042	11	0	0.999254	99.9254		11	0	0.0223042
68	M	28	170	36.68	-17.2		12	0.000204604	12	0.0153453	12	0	0.999502	99.9502		12	0	0.0153453
69	M	30	169	17.51	-33.3		13	0.000138898	13	0.0104174	13	0	0.999672	99.9672		13	0	0.0104174
70	M	47	170	20.07	-16.9		14	9.30407e-05	14	0.00697805	14	0	0.999787	99.9787		14	0	0.00697805
71	M	32	170	17.65	-7.8		15	6.14952e-05	15	0.00461214	15	0	0.999863	99.9863		15	0	0.00461214
72	M	34	168	36.85	-19.1		16	4.01054e-05	16	0.00300791	16	0	0.999913	99.9913		16	0	0.00300791
73	M	34	167	21.51	-22.3		17	2.58082e-05	17	0.00193562	17	0	0.999946	99.9946		17	0	0.00193562
74	F	32	153.5	18.67	-11.7		18	1.63872e-05	18	0.00122904	18	0	0.999966	99.9966		18	0	0.00122904
75	M	66	171	24.62	-13.4		19	1.02671e-05	19	0.00077003	19	0	0.999979	99.9979		19	0	0.00077003
76	F	63	153	22.21	-4.3		20	6.34717e-06	20	0.000476037	20	0	0.999988	99.9988		20	0	0.000476037
77	F	29	150	20	-20
				average	-16.468
				standard deviation, SD	8.64801

## Sheet: PA
	gender	age	height	BMI	PA		n	average	standard deviation, SD	interval
1	F	54	149	23.4	49.8		75	-45.5741	9.79927	1
2	F	57	160	19.9	40.87
3	M	36	170	19.7	57.6
4	M	38	168	24.4	38.7		x	f(x)	x	d*n*intv.			Accumulation	%ile		x	frequency	d*n*intv.
5	M	58	173	21.7	32.46		-80	8.50556e-05	-80	0.00637917	-80	0	0.00022145	0.022145		-80	0	0.00637917
6	M	55	170	20.8	33.11		-79	0.000121099	-79	0.0090824	-79	0	0.000323556	0.0323556		-79	0	0.0090824
7	F	59	154	30	20.2		-78	0.000170629	-78	0.0127972	-78	0	0.000468133	0.0468133		-78	0	0.0127972
8	F	53	156	20.5	40.1		-77	0.000237927	-77	0.0178445	-77	0	0.000670725	0.0670725		-77	0	0.0178445
9	M	24	173	26	47.82		-76	0.000328331	-76	0.0246248	-76	0	0.000951676	0.0951676		-76	0	0.0246248
11	M	24	177	17.9	37.84		-75	0.000448392	-75	0.0336294	-75	0	0.00133726	0.133726		-75	0	0.0336294
12	M	25	175	22.9	56.02		-74	0.000606011	-74	0.0454508	-74	0	0.00186096	0.186096		-74	0	0.0454508
13	M	42	166.3	30.2	55.65		-73	0.000810552	-73	0.0607914	-73	0	0.0025649	0.25649		-73	0	0.0607914
14	F	45	159	20	54.9		-72	0.0010729	-72	0.0804673	-72	0	0.00350132	0.350132		-72	0	0.0804673
15	F	57	145	22.3	67.2		-71	0.00140544	-71	0.105408	-71	0	0.00473408	0.473408		-71	0	0.105408
16	F	50	163.4	22.4	51.8		-70	0.00182199	-70	0.136649	-70	0	0.00634019	0.634019		-70	0	0.136649
17	M	50	177	25.2	48.25		-69	0.00233751	-69	0.175314	-69	0	0.00841104	0.841104		-69	0	0.175314
18	M	50	187	20.6	36.4		-68	0.00296784	-68	0.222588	-68	0	0.0110535	1.10535		-68	0	0.222588
19	M	48	173	26.1	51.5		-67	0.00372911	-67	0.279683	-67	1	0.0143904	1.43904		-67	1	0.279683
20	M	33	162	21	59.4		-66	0.0046371	-66	0.347782	-66	0	0.0185606	1.85606		-66	0	0.347782
21	M	66	171	21.89	57.27		-65	0.00570644	-65	0.427983	-65	0	0.0237184	2.37184		-65	0	0.427983
22	F	62	149	22.5	45.42		-64	0.00694962	-64	0.521221	-64	1	0.0300315	3.00315		-64	1	0.521221
23	F	58	155	17.5	46.5		-63	0.00837595	-63	0.628196	-63	0	0.0376787	3.76787		-63	0	0.628196
24	M	25	167	39.4	36.41		-62	0.00999044	-62	0.749283	-62	1	0.0468461	4.68461		-62	1	0.749283
25	F	60	151.5	21.35	45.44		-61	0.0117927	-61	0.884451	-61	1	0.0577222	5.77222		-61	1	0.884451
26	F	61	151	23.9	49.91		-60	0.0137758	-60	1.03319	-60	0	0.0704919	7.04919		-60	0	1.03319
27	F	63	155	21.64	27.6		-59	0.0159258	-59	1.19443	-59	1	0.0853296	8.53296		-59	1	1.19443
28	F	63	162	19.05	20.9		-58	0.0182205	-58	1.36654	-58	0	0.102392	10.2392		-58	0	1.36654
29	F	58	163	21.8	56.08		-57	0.0206299	-57	1.54724	-57	2	0.121809	12.1809		-57	2	1.54724
30	M	46	171	22.23	30.02		-56	0.0231159	-56	1.73369	-56	3	0.143677	14.3677		-56	3	1.73369
31	F	62	147	26.7	55.78		-55	0.0256332	-55	1.92249	-55	6	0.168051	16.8051		-55	6	1.92249
32	M	38	178	25.88	42.73		-54	0.0281301	-54	2.10976	-54	2	0.194937	19.4937		-54	2	2.10976
33	M	28	174	42.6	32.37		-53	0.0305505	-53	2.29129	-53	1	0.224286	22.4286		-53	1	2.29129
34	M	36	170	24.9	38.51		-52	0.0328353	-52	2.46265	-52	2	0.255993	25.5993		-52	2	2.46265
35	M	26	168	22.3	34.5		-51	0.0349255	-51	2.61941	-51	3	0.289892	28.9892		-51	3	2.61941
36	M	37	170	19.37	51.79		-50	0.0367638	-50	2.75729	-50	0	0.32576	32.576		-50	0	2.75729
37	M	47	170	25.95	28.94		-49	0.038298	-49	2.87235	-49	4	0.363318	36.3318		-49	4	2.87235
38	M	30	166	21.05	44.55		-48	0.0394829	-48	2.96122	-48	3	0.402239	40.2239		-48	3	2.96122
39	F	44	158	18.83	45.22		-47	0.0402827	-47	3.02121	-47	3	0.442155	44.2155		-47	3	3.02121
40	F	46	154	27.41	55.22		-46	0.040673	-46	3.05048	-46	3	0.482668	48.2668		-46	3	3.05048
41	M	43	173	41.1	41.3		-45	0.0406416	-45	3.04812	-45	5	0.52336	52.336		-45	5	3.04812
42	M	34	171	24.62	47.04		-44	0.0401895	-44	3.01422	-44	1	0.563811	56.3811		-44	1	3.01422
43	M	37	170	21.45	52.92		-43	0.0393308	-43	2.94981	-43	3	0.603604	60.3604		-43	3	2.94981
44	M	29	182	21.74	62.05		-42	0.0380916	-42	2.85687	-42	2	0.642345	64.2345		-42	2	2.85687
45	M	67	174	26.75	55		-41	0.0365093	-41	2.73819	-41	3	0.679673	67.9673		-41	3	2.73819
46	F	48	155	22.48	53.4		-40	0.0346301	-40	2.59726	-40	2	0.715265	71.5265		-40	2	2.59726
47	F	36	154	31.62	55.5		-39	0.0325074	-39	2.43806	-39	4	0.748852	74.8852		-39	4	2.43806
48	F	52	152	19.04	56.94		-38	0.0301987	-38	2.2649	-38	3	0.780218	78.0218		-38	3	2.2649
49	M	70	167	20.8	45.89		-37	0.0277633	-37	2.08225	-37	1	0.809207	80.9207		-37	1	2.08225
50	F	69	161	19.29	38.15		-36	0.0252599	-36	1.8945	-36	2	0.835722	83.5722		-36	2	1.8945
51	M	62	170	22.49	43.5		-35	0.0227442	-35	1.70581	-35	1	0.859723	85.9723		-35	1	1.70581
52	M	28	170	22.49	45.64		-34	0.0202668	-34	1.52001	-34	1	0.881223	88.1223		-34	1	1.52001
53	M	60	174	20.81	39.1		-33	0.0178722	-33	1.34041	-33	2	0.900284	90.0284		-33	2	1.34041
54	F	49	156	22.6	49.1		-32	0.0155972	-32	1.16979	-32	3	0.917007	91.7007		-32	3	1.16979
55	F	26	168	27.64	39.95		-31	0.0134708	-31	1.01031	-31	0	0.931528	93.1528		-31	0	1.01031
56	F	54	164	22.31	52.4		-30	0.0115138	-30	0.863535	-30	1	0.944005	94.4005		-30	1	0.863535
57	M	48	177	25.22	54.15		-29	0.00973913	-29	0.730435	-29	0	0.954616	95.4616		-29	0	0.730435
58	M	57	172	30.42	43.74		-28	0.00815266	-28	0.611449	-28	1	0.963547	96.3547		-28	1	0.611449
59	F	26	160	17.97	32		-27	0.00675391	-27	0.506543	-27	1	0.970984	97.0984		-27	1	0.506543
61	F	41	148	20.09	64.16		-26	0.00553718	-26	0.415289	-26	0	0.977115	97.7115		-26	0	0.415289
62	M	56	170	21.11	42.47		-25	0.00449262	-25	0.336947	-25	0	0.982116	98.2116		-25	0	0.336947
63	M	54	166	23.59	48.13		-24	0.00360735	-24	0.270551	-24	0	0.986153	98.6153		-24	0	0.270551
64	M	47	176	23.89	46.59		-23	0.00286651	-23	0.214988	-23	0	0.989379	98.9379		-23	0	0.214988
65	F	42	152	23.81	55.98		-22	0.00225422	-22	0.169066	-22	0	0.991929	99.1929		-22	0	0.169066
66	M	53	171	34.88	43		-21	0.00175435	-21	0.131576	-21	0	0.993925	99.3925		-21	0	0.131576
67	M	36	160	37.11	35.6		-20	0.00135118	-20	0.101339	-20	2	0.99547	99.547		-20	2	0.101339
68	M	28	170	36.68	39.1		-19	0.00102988	-19	0.0772413	-19	0	0.996655	99.6655		-19	0	0.0772413
69	M	30	169	17.51	61.8		-18	0.000776855	-18	0.0582641	-18	0	0.997553	99.7553		-18	0	0.0582641
70	M	47	170	20.07	39.64		-17	0.000579922	-17	0.0434941	-17	0	0.998227	99.8227		-17	0	0.0434941
71	M	32	170	17.65	33.6		-16	0.000428426	-16	0.032132	-16	0	0.998728	99.8728		-16	0	0.032132
72	M	34	168	36.85	41.6		-15	0.000313228	-15	0.0234921	-15	0	0.999096	99.9096		-15	0	0.0234921
73	M	34	167	21.51	48.44		-14	0.000226632	-14	0.0169974	-14	0	0.999364	99.9364		-14	0	0.0169974
74	F	32	153.5	18.67	41.99		-13	0.000162278	-13	0.0121708	-13	0	0.999557	99.9557		-13	0	0.0121708
75	M	66	171	24.62	47.29		-12	0.000114994	-12	0.00862456	-12	0	0.999694	99.9694		-12	0	0.00862456
76	F	63	153	22.21	49.32		-11	8.06434e-05	-11	0.00604825	-11	0	0.999791	99.9791		-11	0	0.00604825
77	F	29	150	20	46.8		-10	5.59679e-05	-10	0.00419759	-10	0	0.999858	99.9858		-10	0	0.00419759
				average	45.5741
				standard deviation, SD	9.73372
